# Supplementary material for: Medical Plant Extract Purification from Cadmium(II) Using Modified Thermoplastic Starch and Ion Exchangers
Source: Materials (Basel). 2021 Aug 22;14(16):4734. doi: 10.3390/ma14164734 (PMC8401945; doi:10.3390/ma14164734)
Supplement: Supplementary file 1 [file materials-14-04734-s001.zip]

Archive with 1 entries (1 files):
- materials-1283557-supplementary.pdf
